# Supplementary material for: An Inverse Correlation between the Atherogenic Index of Plasma and Heart Failure: An Analysis of the National Health and Nutrition Examination Survey 2017–March 2020 Pre-Pandemic Data
Source: J Cardiovasc Dev Dis. 2022 Nov 23;9(12):412. doi: 10.3390/jcdd9120412 (PMC9786768; doi:10.3390/jcdd9120412)
Supplement: Supplementary file 1 [file jcdd-09-00412-s001.zip]

Archive with 1 entries (1 files):
- jcdd-1981987-supplementary.pdf
